# Supplementary material for: Microbial Consortium Application Under Temperature Stress: Effects on the Rhizosphere Microbiome and Plant Growth
Source: Int J Mol Sci. 2025 Dec 7;26(24):11814. doi: 10.3390/ijms262411814 (PMC12732923; doi:10.3390/ijms262411814)
Supplement: Supplementary file 1 [file ijms-26-11814-s001.zip]

Archive with 1 entries (1 files):
- ijms-4027863-supplementary.pdf
